# Supplementary material for: Study of the Materials and Techniques of a Rare Papier-Mâché Mushroom Model Crafted in H. Arnoldi Factory
Source: Molecules. 2023 Jan 20;28(3):1062. doi: 10.3390/molecules28031062 (PMC9919993; doi:10.3390/molecules28031062)
Supplement: Supplementary file 1 [file molecules-28-01062-s001.zip]

Archive with 1 entries (1 files):
- molecules-2144817-supplementary.pdf
